# Supplementary material for: Morphological Diversity and Evolution of Jaw Morphologies in Zeiform Fishes (Teleostei, Paracanthopterygii)
Source: Integr Org Biol. 2024 Apr 15;6(1):obae011. doi: 10.1093/iob/obae011 (PMC11090498; doi:10.1093/iob/obae011)
Supplement: obae011_Supplemental_Files — Includes Fig. S1, images of two representative species showing four-bar jaw-protrusion linkages, S2, a diagram showing all of the landmark positions used, S3, 2D images of scanned skulls for 12 representative zeiform species, S4, wire-frame diagrams of the jaws and suspensoria for the 12 studied zeiform species, and S5, the body-form phylomorphospace of Grande et al. (2018: fig. 7), as well as videos of three cleared-and-stained zeiform specimens illustrating jaw protrusion produced by the four-bar linkage mechanism and initiated by depression of the lower jaw. [file obae011_supplemental_files.zip]

Archive with 8 entries (8 files):
- Cyttopsis rosea jaw opening video FMNH 67091.mp4
- Fig. S1 Cyttopsis and Parazen four-bar linkage CMYK.tif
- Fig. S2 wireframe diagram colored CMYK.tif
- Fig. S3 2dscans of zeiform skulls greyscale.tif
- Fig. S4 wireframes for 12 studied species CMYK.tif
- Fig. S5 Grande et al. 2018 fig. 7 body-form phylomorphospace CMYK.tif
- Parazen pacificus jaw opening video FMNH 67158.mp4
- Zeus faber jaw opening video USNM 307842.mp4
